# Supplementary material for: Identification and characterization of the Fasciola hepatica sodium- and chloride-dependent taurine transporter
Source: PLoS Negl Trop Dis. 2018 Apr 27;12(4):e0006428. doi: 10.1371/journal.pntd.0006428 (PMC5942844; doi:10.1371/journal.pntd.0006428)
Supplement: S1 Table — “Genome” represents the source of organisms, the column “subject name/accession no” provides the accession numbers from the respective source, “subject description” gives information about the possible function of the protein as indicated in the data base; “source” gives the digital address from where the sequence was retrieved. (XLSX) [file pntd.0006428.s006.xlsx]

## Sheet: blast_results_2-ResultsTable-Mu
	Genome	Subject name/accession no	Subject description	Source
1	Clonorchis sinensis (PRJDA72781 - Henan)	csin108440	Transporter (inferred by orthology to a D. melanogaster protein)	http://parasite.wormbase.org/index.html
2	Echinococcus canadensis (PRJEB8992 - G7)	ECANG7_01618	Transporter (projected from Caenorhabditis elegans ortholog mod-5	http://parasite.wormbase.org/index.html
3	Echinococcus granulosus (PRJEB121 - G1)	EgrG_000483400	Transporter (inferred by orthology to a D. melanogaster protein)	http://parasite.wormbase.org/index.html
4	Echinococcus multilocularis (PRJEB122 - Java)	EmuJ_000483400.1	Transporter	http://parasite.wormbase.org/index.html
5	Echinostoma caproni (PRJEB1207 - Egypt)	ECPE_0000441901-mRNA-1	Transporter (inferred by orthology to a D. melanogaster protein)	http://parasite.wormbase.org/index.html
6	Fasciola gigantica	contig_19649 (Gasser lab)	sodium/chloride dependent neurotransmitter transporter (inferred by orthology to a S. mansoni protein )	http://bioinfosecond.vet.unimelb.edu.au/index.html
7	Fasciola hepatica	MG674191 (NCBI accession no)	Taurine transporter (proved functionally in this publication)	https://www.ncbi.nlm.nih.gov/
8	Gyrodactylus salaris (PRJNA244375 - Lier)	genemark-scf7180006949668-processed-gene-0.1-mRNA-1		http://parasite.wormbase.org/index.html
9	Hydatigera taeniaeformis (PRJEB534 - Spain/Canary Islands)	TTAC_0000711301-mRNA-1	Transporter	http://parasite.wormbase.org/index.html
10	Hymenolepis diminuta (PRJEB507 - Denmark)	HDID_0000342601-mRNA-1	Transporter (inferred by orthology to a D. melanogaster protein)	http://parasite.wormbase.org/index.html
11	Hymenolepis microstoma (PRJEB124 - England/Nottingham)	HmN_000675300.1	Transporter	http://parasite.wormbase.org/index.html
12	Hymenolepis nana (PRJEB508 - Japan)	HNAJ_0000930901-mRNA-1		http://parasite.wormbase.org/index.html
13	Macrostomum lignano (PRJNA284736 - dv1)	maker-uti_cns_0001974-snap-gene-0.10-mRNA-1		http://parasite.wormbase.org/index.html
14	Mesocestoides corti (PRJEB510 - Specht & Voge 1965)	MCOS_0000532901-mRNA-1	Transporter (inferred by orthology to a D. melanogaster protein)	http://parasite.wormbase.org/index.html
15	Opisthorchis viverrini (PRJNA222628)	T265_10761		http://parasite.wormbase.org/index.html
16	Opisthorchis viverrini	XP_009175490.1	hypothetical protein	https://www.ncbi.nlm.nih.gov/
17	Schistocephalus solidus (PRJEB527 - NST_G2)	SSLN_0000308201-mRNA-1	Transporter (inferred by orthology to a D. melanogaster protein)	http://parasite.wormbase.org/index.html
18	Schistosoma curassoni (PRJEB519 - Senegal/Dakar)	SCUD_0001147101-mRNA-1	Transporter (inferred by orthology to a S. mansoni protein)	http://parasite.wormbase.org/index.html
19	Schistosoma haematobium (PRJNA78265)	A_05818	Transporter (inferred by orthology to a S. mansoni protein)	http://parasite.wormbase.org/index.html
20	Schistosoma japonicum (PRJEA34885 - China/Anhui)	Sjp_0039520	Transporter (inferred by orthology to a S. mansoni protein)	http://parasite.wormbase.org/index.html
21	Schistosoma mansoni (PRJEA36577 - Puerto Rico)	Smp_160360.1	Transporter	http://parasite.wormbase.org/index.html
22	Schistosoma margrebowiei (PRJEB522 - Zambia)	SMRZ_0001487001-mRNA-1	Transporter (inferred by orthology to a S. mansoni protein)	http://parasite.wormbase.org/index.html
23	Schistosoma mattheei (PRJEB523 - Zambia/Denwood)	SMTD_0001105501-mRNA-1	Transporter (inferred by orthology to a S. mansoni protein)	http://parasite.wormbase.org/index.html
24	Schistosoma rodhaini (PRJEB526 - Republic of Burundi)	SROB_0000292901-mRNA-1	Transporter (inferred by orthology to a S. mansoni protein)	http://parasite.wormbase.org/index.html
25	Spirometra erinaceieuropaei (PRJEB1202)	SPER_0000000001-mRNA-1	Transporter (inferred by orthology to a D. melanogaster protein)	http://parasite.wormbase.org/index.html
26	Taenia asiatica (PRJEB532 - South Korea)	TASK_0000918901-mRNA-1	Transporter	http://parasite.wormbase.org/index.html
27	Taenia saginata (PRJNA71493 - TSAYD01)	TSAs00001g00477m00001		http://parasite.wormbase.org/index.html
28	Taenia solium (PRJNA170813 - Mexico)	TsM_000060200		http://parasite.wormbase.org/index.html
